# Supplementary material for: Phytohormone and Transcriptomic Analysis Reveals Endogenous Cytokinins Affect Kiwifruit Growth under Restricted Carbon Supply
Source: Metabolites. 2020 Jan 4;10(1):23. doi: 10.3390/metabo10010023 (PMC7022440; doi:10.3390/metabo10010023)
Supplement: Supplementary file 1 [file metabolites-10-00023-s001.zip]

Archive with 2 entries (2 files):
- Supplementary figures_SN.pdf
- Supplementary tables_SN.xlsx
